# Supplementary material for: Determinants of Working Practice Location for Clinicians According to High School, Medical School, and Resident Training Locations in Korea
Source: Healthcare (Basel). 2023 Apr 22;11(9):1203. doi: 10.3390/healthcare11091203 (PMC10178582; doi:10.3390/healthcare11091203)
Supplement: Supplementary file 1 [file healthcare-11-01203-s001.zip]

Archive with 1 entries (1 files):
- healthcare-2353126-supplementary.pdf
